# Supplementary material for: Do Pre‐Treatment Biopsy Characteristics Predict Early Tumour Progression in Feline Diffuse Large B Cell Nasal Lymphoma Treated With Radiotherapy?
Source: Vet Comp Oncol. 2024 Dec 4;23(1):82–9. doi: 10.1111/vco.13032 (PMC11830455; doi:10.1111/vco.13032)
Supplement: Supplementary file 1 — Table S1. Radiation dose characteristics. [file VCO-23-82-s001.xlsx]

## Sheet: Sheet1
Supplementary Table 1 Radiation dose characteristics
	Median	Mean	Range
GTV volume (cm3)	8.9	10.5	0.1-36.2
GTVD50 (Gy)	42.9	42.9	41.9-44
GTVD2 (Gy)	44.1	44.2	43.1-46.
GTVD98 (Gy)	41.6	41.4	40-42.2
GTVD95 (Gy)	41.7	41.7	40.9-42.7
CTV volume (cm3)	20.2	24.3	3.1-52.3
CTVD50 (Gy)	42.8	42.8	42-43.7
CTVD2 (Gy)	44.3	44.4	43.2-46.3
CTVD98 (Gy)	40.7	40.6	36.7-42
CTVD95 (Gy)	41.3	41.2	39.6-42.3
PTV volume (cm3)	34.3	38.7	7-74.8
PTVD50 (Gy)	42.5	42.5	41.8-43.2
PTVD2 (Gy)	44.2	44.4	43.2-46.3
PTVD98 (Gy)	38.3	38.3	33.8-41
PTVD95 (Gy)	39.7	39.6	37.2-41.2
GTV: Gross tumor volume, CTV: Clinical target volume, PTV: Planned target volume, D2: Dose received by 2% of volume, D50: Dose received by 50% of volume, D95: Dose received by 95% of volume, D98: Dose received by 98% of volume
